# Supplementary material for: Two new species of the tribe Synanthedonini (Lepidoptera, Sesiidae), with new hostplant associations from Taiwan
Source: Zookeys. 2019 Jul 8;861:81–90. doi: 10.3897/zookeys.861.34387 (PMC6629715; doi:10.3897/zookeys.861.34387)
Supplement: XML Treatment for Synanthedon auritinctaoidis [file zookeys.861.34387-treatment1.xml]

<!DOCTYPE tp:taxon-treatment
  PUBLIC "-//TaxonX//DTD Taxonomic Treatment Publishing DTD v0 20100105//EN" "tax-treatment-NSO.dtd">
<tp:taxon-treatment xmlns:tp="http://www.plazi.org/taxpub"><tp:treatment-meta><kwd-group><label>Taxon classification</label><kwd><named-content xmlns:xlink="http://www.w3.org/1999/xlink" content-type="kingdom">Animalia</named-content></kwd><kwd><named-content xmlns:xlink="http://www.w3.org/1999/xlink" content-type="order">Lepidoptera</named-content></kwd><kwd><named-content xmlns:xlink="http://www.w3.org/1999/xlink" content-type="family">Sesiidae</named-content></kwd></kwd-group><mixed-citation publication-type="journal"><person-group><name><surname>Liang</surname><given-names>Jia-Yuan</given-names></name><name><surname>Hsu</surname><given-names>Yu-Feng</given-names></name></person-group><article-title>Two new species of the tribe <tp:taxon-name><tp:taxon-name-part taxon-name-part-type="tribe">Synanthedonini</tp:taxon-name-part></tp:taxon-name> (<tp:taxon-name><tp:taxon-name-part taxon-name-part-type="order">Lepidoptera</tp:taxon-name-part></tp:taxon-name>, <tp:taxon-name><tp:taxon-name-part taxon-name-part-type="family">Sesiidae</tp:taxon-name-part></tp:taxon-name>), with new hostplant associations from Taiwan</article-title><source>Zookeys</source><day>08</day><month>7</month><year>2019</year><volume>861</volume><fpage>81</fpage><lpage>90</lpage><pub-id pub-id-type="doi">10.3897/zookeys.861.34387</pub-id></mixed-citation></tp:treatment-meta><tp:nomenclature><tp:taxon-name>
            <tp:taxon-name-part taxon-name-part-type="genus" reg="Synanthedon">Synanthedon</tp:taxon-name-part>
            <tp:taxon-name-part taxon-name-part-type="species" reg="auritinctaoidis">auritinctaoidis</tp:taxon-name-part>
            <object-id xmlns:xlink="http://www.w3.org/1999/xlink" content-type="zoobank" xlink:type="simple">http://zoobank.org/FA037243-D2EE-4094-98AB-03EC7A78EA9A</object-id>
          </tp:taxon-name><tp:taxon-status xmlns:xlink="http://www.w3.org/1999/xlink" xlink:type="simple">sp. nov.</tp:taxon-status><xref ref-type="fig" rid="F1">Figs 1</xref><xref ref-type="fig" rid="F1">, 2</xref><xref ref-type="fig" rid="F2">, 5</xref><xref ref-type="fig" rid="F3">, 7</xref><xref ref-type="fig" rid="F4">, 9–11</xref></tp:nomenclature><tp:treatment-sec sec-type="type material" id="SECID0EWHAC"><title>Type material.</title><p>Holotype: ♂, HUALIEN: Ruisui, Fuyuan National Forest Recreation Area, 410 m, 18 Feb 2018, reared from <italic><tp:taxon-name><tp:taxon-name-part taxon-name-part-type="genus" reg="Helicia">Helicia</tp:taxon-name-part><tp:taxon-name-part taxon-name-part-type="species" reg="formosana">formosana</tp:taxon-name-part></tp:taxon-name></italic>, emg. 8 Mar 2014, J.Y. Liang Coll. (NHMUK). Paratypes: 5♀, same locality and date as holotype, emg. 12−24 Mar 2014, J.Y. Liang Coll. (1♀ Gen. Prep. JYL-303) (NTNU); 1♀, same locality, 6 Feb 2016, reared from <italic><tp:taxon-name><tp:taxon-name-part taxon-name-part-type="genus" reg="Helicia">H.</tp:taxon-name-part><tp:taxon-name-part taxon-name-part-type="species" reg="formosana">formosana</tp:taxon-name-part></tp:taxon-name></italic>, emg. 11 Mar 2016, HSUM 16B82M, J.Y. Liang Coll. (NTNU); 1♂, 4♀, NEW TAIPEI CITY: Shenkeng, Houshanyue, 470 m, 16 Nov 2014, reared from <italic><tp:taxon-name><tp:taxon-name-part taxon-name-part-type="genus" reg="Prunus">Prunus</tp:taxon-name-part><tp:taxon-name-part taxon-name-part-type="species" reg="campanulata">campanulata</tp:taxon-name-part></tp:taxon-name></italic>, emg. 27 Dec 2014−4 Jan 2015, HSUM 14L07M, J.Y. Liang Coll. (1♂ Gen. Prep. JYL-302) (2♀ Gen. Prep. JYL-271 and JYL-306) (NTNU).</p></tp:treatment-sec><tp:treatment-sec sec-type="description" id="SECID0E4IAC"><title>Description.</title><p>Male (Fig. <xref ref-type="fig" rid="F1">1</xref>): Antenna length 6.9−7.8 mm (n = 2); forewing length 8.4 −9.2 mm (n = 2); body length 10.7−12.1 mm (n = 2). Head: antenna black with blue-violet sheen; frons white; labial palpus black, yellow ventrally; vertex black with purplish sheen; pericephalic scales yellow with a few black scales dorsally. Thorax: patagia black with violet sheen; tegula black, bronzed-blue sheen with a yellow dorsal line; mesothorax black with blue sheen; metathorax yellow; thorax laterally yellow with a few black scales. Legs: fore coxa externally black, internally yellow; fore femur black, with violet sheen; fore tibia dark brown to black, with admixture of yellow scales distally; fore tarsus dorsally dark brown to black, ventrally entirely yellow; mid coxa and femur black, with violet sheen; mid tibia dark brown to black, base-ventrally with a large yellow spot, base of spurs yellow; spurs yellow with black distally; mid tarsus dorsally dark brown to black, with admixture of yellow scales distally, ventrally yellow; hind leg similar. Abdomen: black with blue sheen; tergites 2 and 6 with a narrow yellow stripe distally; tergite 4 with a broad yellow stripe; abdominal tuft black with bronzed-blue sheen, lateral margins with some yellow-orange scales. Forewing: basally black; costal margin dark brown to black; discal spot and veins within exterior transparent area dark brown to black; apical area dark brown with admixture of brown scales; discal spot broad; exterior transparent area large divided into four cells, level to M2 about 1.5×as broad as discal spot and 0.6× as broad as apical area; posterior transparent area reaching discal spot; cilia dark brown. Hindwing: transparent; veins, discal spot and outer margin dark brown to black with bronzed sheen; discal spot small, cuneiform, reaching to vein M2; cilia dark brown, pale yellow anally.</p><fig id="F1" position="float" orientation="portrait"><label>Figures 1–4.</label><caption><p><tp:taxon-name><tp:taxon-name-part taxon-name-part-type="tribe">Synanthedonini</tp:taxon-name-part></tp:taxon-name> adults <bold>1, 2</bold><italic><tp:taxon-name><tp:taxon-name-part taxon-name-part-type="genus" reg="Synanthedon">Synanthedon</tp:taxon-name-part><tp:taxon-name-part taxon-name-part-type="species" reg="auritinctaoidis">auritinctaoidis</tp:taxon-name-part></tp:taxon-name></italic> sp. nov. <bold>1</bold> ♂, holotype, Taiwan: Hualien (NHMUK). <bold>2</bold> ♀, paratype, Taiwan: Hualien (NTNU). <bold>3, 4</bold><italic><tp:taxon-name><tp:taxon-name-part taxon-name-part-type="genus" reg="Paranthrenella">Paranthrenella</tp:taxon-name-part><tp:taxon-name-part taxon-name-part-type="species" reg="helvola">helvola</tp:taxon-name-part></tp:taxon-name></italic> sp. nov. <bold>3</bold> ♂, holotype, Taiwan: Nantou (NHMUK) <bold>4</bold> ♀, paratype, Taiwan: Nantou (NTNU). Scale bar: 10 mm.</p></caption><graphic xmlns:xlink="http://www.w3.org/1999/xlink" xlink:href="zookeys-861-081-g001.jpg" position="float" orientation="portrait" xlink:type="simple" id="oo_315243.jpg"/></fig><p>Female (Fig. <xref ref-type="fig" rid="F1">2</xref>): Antenna length 5.1−6.2mm (n = 9); forewing length 7.9−8.8 mm (n = 9); body length 8.5−10.8 mm (n = 9). Tergite 4 throughout yellow; anal tuft yellow laterally. Other characters identical to those of male.</p><p>Male genitalia (Gen. Prep. JYL-302, NTNU, Fig. <xref ref-type="fig" rid="F2">5</xref>): Tegumen-uncus complex broad; socii well-developed with scopula androconialis, long, about as short as tegumen-uncus complex; uncus with a small narrow wing ventrally; crista gnathi medialis broad, with distal margin divided in two narrow wings; crista gnathi lateralis consisting of a rather broad, subcordiform, distal part and a narrow, crescent-shaped, proximal part; valva elongated, trapeziform, slightly turned down ventro-caudally; crista sacculi well-developed, large, divided into two pocket-shaped parts; dorsal part larger and armed at distal margin with strong, short, slightly bifurcate distally setae; ventral part of crista sacculi narrow, without setae; saccus rounded basally; phallus thin, about 0.8× as short as valva; vesica without cornuti.</p><fig id="F2" position="float" orientation="portrait"><label>Figures 5, 6.</label><caption><p>Male genitalia of <tp:taxon-name><tp:taxon-name-part taxon-name-part-type="tribe">Synanthedonini</tp:taxon-name-part></tp:taxon-name>. <bold>5</bold><italic><tp:taxon-name><tp:taxon-name-part taxon-name-part-type="genus" reg="Synanthedon">Synanthedon</tp:taxon-name-part><tp:taxon-name-part taxon-name-part-type="species" reg="auritinctaoidis">auritinctaoidis</tp:taxon-name-part></tp:taxon-name></italic> sp. nov. paratype (NTNU) <bold>5a</bold> distal part of phallus. <bold>6</bold><italic><tp:taxon-name><tp:taxon-name-part taxon-name-part-type="genus" reg="Paranthrenella">Paranthrenella</tp:taxon-name-part><tp:taxon-name-part taxon-name-part-type="species" reg="helvola">helvola</tp:taxon-name-part></tp:taxon-name></italic> sp. nov. holotype (NHMUK) <bold>6a</bold> distal part of phallus. Scale bars: 1 mm; 0.1 mm (<bold>5a, 6a</bold>).</p></caption><graphic xmlns:xlink="http://www.w3.org/1999/xlink" xlink:href="zookeys-861-081-g002.jpg" position="float" orientation="portrait" xlink:type="simple" id="oo_315244.jpg"/></fig><p>Female genitalia (Gen. Prep. JYL-306, NTNU, Fig. <xref ref-type="fig" rid="F3">7</xref>): 8<sup>th</sup> tergite relatively large and broad with a few setae at distal margin; posterior apophysis long, about 2× as long as anterior apophysis; ostium bursae opening near anterior margin of 8<sup>th</sup> sternite; <!--PageBreak -->antrum broad ring, well-sclerotized; ductus bursae narrow, long, membranous; corpus bursae membranous, ovoid, without signum.</p><fig id="F3" position="float" orientation="portrait"><label>Figures 7, 8.</label><caption><p>Female genitalia of <tp:taxon-name><tp:taxon-name-part taxon-name-part-type="tribe">Synanthedonini</tp:taxon-name-part></tp:taxon-name>. <bold>7</bold><italic><tp:taxon-name><tp:taxon-name-part taxon-name-part-type="genus" reg="Synanthedon">Synanthedon</tp:taxon-name-part><tp:taxon-name-part taxon-name-part-type="species" reg="auritinctaoidis">auritinctaoidis</tp:taxon-name-part></tp:taxon-name></italic> Liang &amp; Hsu, sp. nov. paratype (NTNU) <bold>7a</bold> antrum. <bold>8</bold><italic><tp:taxon-name><tp:taxon-name-part taxon-name-part-type="genus" reg="Paranthrenella">Paranthrenella</tp:taxon-name-part><tp:taxon-name-part taxon-name-part-type="species" reg="helvola">helvola</tp:taxon-name-part></tp:taxon-name></italic> Liang &amp; Hsu, sp. nov. paratype (NTNU) <bold>8a</bold> antrum. Scale bars: 1 mm; 0.1 mm (<bold>7a, 8a</bold>).</p></caption><graphic xmlns:xlink="http://www.w3.org/1999/xlink" xlink:href="zookeys-861-081-g003.jpg" position="float" orientation="portrait" xlink:type="simple" id="oo_315245.jpg"/></fig></tp:treatment-sec><tp:treatment-sec sec-type="diagnosis" id="SECID0EXOAC"><title>Diagnosis.</title><p><italic><tp:taxon-name><tp:taxon-name-part taxon-name-part-type="genus" reg="Synanthedon">Synanthedon</tp:taxon-name-part><tp:taxon-name-part taxon-name-part-type="species" reg="auritinctaoidis">auritinctaoidis</tp:taxon-name-part></tp:taxon-name></italic> sp. nov. is similar to <italic><tp:taxon-name><tp:taxon-name-part taxon-name-part-type="genus" reg="Synanthedon">S.</tp:taxon-name-part><tp:taxon-name-part taxon-name-part-type="species" reg="auritincta">auritincta</tp:taxon-name-part></tp:taxon-name></italic> (Wileman &amp; South, 1918) in markings of body and wing, but may be distinguished by the following genitalia characters: saccus base rounded in <italic><tp:taxon-name><tp:taxon-name-part taxon-name-part-type="genus" reg="Synanthedon">S.</tp:taxon-name-part><tp:taxon-name-part taxon-name-part-type="species" reg="auritinctaoidis">auritinctaoidis</tp:taxon-name-part></tp:taxon-name></italic>, but emarginate in <italic><tp:taxon-name><tp:taxon-name-part taxon-name-part-type="genus" reg="Synanthedon">S.</tp:taxon-name-part><tp:taxon-name-part taxon-name-part-type="species" reg="auritincta">auritincta</tp:taxon-name-part></tp:taxon-name></italic>; phallus without tooth in <italic><tp:taxon-name><tp:taxon-name-part taxon-name-part-type="genus" reg="Synanthedon">S.</tp:taxon-name-part><tp:taxon-name-part taxon-name-part-type="species" reg="auritinctaoidis">auritinctaoidis</tp:taxon-name-part></tp:taxon-name></italic>, but <italic><tp:taxon-name><tp:taxon-name-part taxon-name-part-type="genus" reg="Synanthedon">S.</tp:taxon-name-part><tp:taxon-name-part taxon-name-part-type="species" reg="auritincta">auritincta</tp:taxon-name-part></tp:taxon-name></italic> with a small, strong tooth ventro distally; ostium bursae opening near anterior margin of 8<sup>th</sup> sternite in <italic><tp:taxon-name><tp:taxon-name-part taxon-name-part-type="genus" reg="Synanthedon">S.</tp:taxon-name-part><tp:taxon-name-part taxon-name-part-type="species" reg="auritinctaoidis">auritinctaoidis</tp:taxon-name-part></tp:taxon-name></italic>, but middle of 8<sup>th</sup> sternite in <italic><tp:taxon-name><tp:taxon-name-part taxon-name-part-type="genus" reg="Synanthedon">S.</tp:taxon-name-part><tp:taxon-name-part taxon-name-part-type="species" reg="auritincta">auritincta</tp:taxon-name-part></tp:taxon-name></italic>; antrum broad ring in <italic><tp:taxon-name><tp:taxon-name-part taxon-name-part-type="genus" reg="Synanthedon">S.</tp:taxon-name-part><tp:taxon-name-part taxon-name-part-type="species" reg="auritinctaoidis">auritinctaoidis</tp:taxon-name-part></tp:taxon-name></italic>, but funnel-shaped in <italic><tp:taxon-name><tp:taxon-name-part taxon-name-part-type="genus" reg="Synanthedon">S.</tp:taxon-name-part><tp:taxon-name-part taxon-name-part-type="species" reg="auritincta">auritincta</tp:taxon-name-part></tp:taxon-name></italic>.</p></tp:treatment-sec><tp:treatment-sec sec-type="etymology" id="SECID0EQCAE"><title>Etymology.</title><p>This species is named <italic><tp:taxon-name><tp:taxon-name-part taxon-name-part-type="genus" reg="Synanthedon"/><tp:taxon-name-part taxon-name-part-type="species" reg="auritinctaoidis">auritinctaoidis</tp:taxon-name-part></tp:taxon-name></italic>, an adjective formed by adding the suffix –oides to <italic><tp:taxon-name><tp:taxon-name-part taxon-name-part-type="genus" reg="Synanthedon"/><tp:taxon-name-part taxon-name-part-type="species" reg="auritincta">auritincta</tp:taxon-name-part></tp:taxon-name></italic>, because of its superficial resemblance with <italic><tp:taxon-name><tp:taxon-name-part taxon-name-part-type="genus" reg="Synanthedon">S.</tp:taxon-name-part><tp:taxon-name-part taxon-name-part-type="species" reg="auritincta">auritincta</tp:taxon-name-part></tp:taxon-name></italic> (Wileman &amp; South, 1918).</p></tp:treatment-sec><tp:treatment-sec sec-type="biology" id="SECID0EVDAE"><title>Biology.</title><p>The larva bores into burls of 5−20 cm in diameter on the trunk or branch of <italic><tp:taxon-name><tp:taxon-name-part taxon-name-part-type="genus" reg="Helicia">Helicia</tp:taxon-name-part><tp:taxon-name-part taxon-name-part-type="species" reg="formosana">formosana</tp:taxon-name-part></tp:taxon-name></italic> Hemsl. (<tp:taxon-name><tp:taxon-name-part taxon-name-part-type="family">Proteaceae</tp:taxon-name-part></tp:taxon-name>) (Figs <xref ref-type="fig" rid="F4">9</xref>, <xref ref-type="fig" rid="F4">11</xref>) or <italic><tp:taxon-name><tp:taxon-name-part taxon-name-part-type="genus" reg="Prunus">Prunus</tp:taxon-name-part><tp:taxon-name-part taxon-name-part-type="species" reg="campanulata">campanulata</tp:taxon-name-part></tp:taxon-name></italic> (Maxim.) <!--PageBreak -->Koidz. (<tp:taxon-name><tp:taxon-name-part taxon-name-part-type="family">Rosaceae</tp:taxon-name-part></tp:taxon-name>) (Fig. <xref ref-type="fig" rid="F4">10</xref>), and feeds on callus tissue around the hole, which is covered with silk, debris, and frass.</p><fig id="F4" position="float" orientation="portrait"><label>Figures 9–12.</label><caption><p>Biology. <bold>9</bold> Galls induced by infection of a <italic><tp:taxon-name><tp:taxon-name-part taxon-name-part-type="genus" reg="Synanthedon">Synanthedon</tp:taxon-name-part><tp:taxon-name-part taxon-name-part-type="species" reg="auritinctaoidis">auritinctaoidis</tp:taxon-name-part></tp:taxon-name></italic>. Caterpillar on burls of <italic><tp:taxon-name><tp:taxon-name-part taxon-name-part-type="genus" reg="Helicia">Helicia</tp:taxon-name-part><tp:taxon-name-part taxon-name-part-type="species" reg="formosana">formosana</tp:taxon-name-part></tp:taxon-name></italic> (Hualien Prefecture, Ruisui Township, Fuyuan National Forest Recreation Area) <bold>10</bold> galls induced by infection of a <italic><tp:taxon-name><tp:taxon-name-part taxon-name-part-type="genus" reg="Synanthedon">S.</tp:taxon-name-part><tp:taxon-name-part taxon-name-part-type="species" reg="auritinctaoidis">auritinctaoidis</tp:taxon-name-part></tp:taxon-name></italic> caterpillar on burls of <italic><tp:taxon-name><tp:taxon-name-part taxon-name-part-type="genus" reg="Prunus">Prunus</tp:taxon-name-part><tp:taxon-name-part taxon-name-part-type="species" reg="campanulata">campanulata</tp:taxon-name-part></tp:taxon-name></italic> (New Taipei City, Shenkeng District, Houshanyue) <bold>11</bold> caterpillar of <italic><tp:taxon-name><tp:taxon-name-part taxon-name-part-type="genus" reg="Synanthedon">S.</tp:taxon-name-part><tp:taxon-name-part taxon-name-part-type="species" reg="auritinctaoidis">auritinctaoidis</tp:taxon-name-part></tp:taxon-name></italic> sp. nov. in burls of <italic><tp:taxon-name><tp:taxon-name-part taxon-name-part-type="genus" reg="Helicia">H.</tp:taxon-name-part><tp:taxon-name-part taxon-name-part-type="species" reg="formosana">formosana</tp:taxon-name-part></tp:taxon-name></italic> (Hualien Prefecture, Ruisui Township, Fuyuan National Forest Recreation Area) <bold>12</bold> female adult of <italic><tp:taxon-name><tp:taxon-name-part taxon-name-part-type="genus" reg="Paranthrenella">Paranthrenella</tp:taxon-name-part><tp:taxon-name-part taxon-name-part-type="species" reg="helvola">helvola</tp:taxon-name-part></tp:taxon-name></italic> sp. nov. ovipositing on bark of <italic><tp:taxon-name><tp:taxon-name-part taxon-name-part-type="genus" reg="Cinnamomum">Cinnamomum</tp:taxon-name-part><tp:taxon-name-part taxon-name-part-type="species" reg="camphora">camphora</tp:taxon-name-part></tp:taxon-name></italic> (Taoyuan City, Fuxing District, Lian).</p></caption><graphic xmlns:xlink="http://www.w3.org/1999/xlink" xlink:href="zookeys-861-081-g004.jpg" position="float" orientation="portrait" xlink:type="simple" id="oo_315246.jpg"/></fig></tp:treatment-sec><tp:treatment-sec sec-type="distribution" id="SECID0EWIAE"><title>Distribution.</title><p>Known only from Taiwan.</p><!--PageBreak --></tp:treatment-sec></tp:taxon-treatment>
