# Supplementary material for: Two new species of the tribe Synanthedonini (Lepidoptera, Sesiidae), with new hostplant associations from Taiwan
Source: Zookeys. 2019 Jul 8;861:81–90. doi: 10.3897/zookeys.861.34387 (PMC6629715; doi:10.3897/zookeys.861.34387)
Supplement: XML Treatment for Paranthrenella helvola [file zookeys.861.34387-treatment2.xml]

<!DOCTYPE tp:taxon-treatment
  PUBLIC "-//TaxonX//DTD Taxonomic Treatment Publishing DTD v0 20100105//EN" "tax-treatment-NSO.dtd">
<tp:taxon-treatment xmlns:tp="http://www.plazi.org/taxpub"><tp:treatment-meta><kwd-group><label>Taxon classification</label><kwd><named-content xmlns:xlink="http://www.w3.org/1999/xlink" content-type="kingdom">Animalia</named-content></kwd><kwd><named-content xmlns:xlink="http://www.w3.org/1999/xlink" content-type="order">Lepidoptera</named-content></kwd><kwd><named-content xmlns:xlink="http://www.w3.org/1999/xlink" content-type="family">Sesiidae</named-content></kwd></kwd-group><mixed-citation publication-type="journal"><person-group><name><surname>Liang</surname><given-names>Jia-Yuan</given-names></name><name><surname>Hsu</surname><given-names>Yu-Feng</given-names></name></person-group><article-title>Two new species of the tribe <tp:taxon-name><tp:taxon-name-part taxon-name-part-type="tribe">Synanthedonini</tp:taxon-name-part></tp:taxon-name> (<tp:taxon-name><tp:taxon-name-part taxon-name-part-type="order">Lepidoptera</tp:taxon-name-part></tp:taxon-name>, <tp:taxon-name><tp:taxon-name-part taxon-name-part-type="family">Sesiidae</tp:taxon-name-part></tp:taxon-name>), with new hostplant associations from Taiwan</article-title><source>Zookeys</source><day>08</day><month>7</month><year>2019</year><volume>861</volume><fpage>81</fpage><lpage>90</lpage><pub-id pub-id-type="doi">10.3897/zookeys.861.34387</pub-id></mixed-citation></tp:treatment-meta><tp:nomenclature><tp:taxon-name>
            <tp:taxon-name-part taxon-name-part-type="genus" reg="Paranthrenella">Paranthrenella</tp:taxon-name-part>
            <tp:taxon-name-part taxon-name-part-type="species" reg="helvola">helvola</tp:taxon-name-part>
            <object-id xmlns:xlink="http://www.w3.org/1999/xlink" content-type="zoobank" xlink:type="simple">http://zoobank.org/996688CE-0504-45CC-B319-3F08ED4114A1</object-id>
          </tp:taxon-name><tp:taxon-status xmlns:xlink="http://www.w3.org/1999/xlink" xlink:type="simple">sp. nov.</tp:taxon-status><xref ref-type="fig" rid="F1">Figs 3</xref><xref ref-type="fig" rid="F1">, 4</xref><xref ref-type="fig" rid="F2">, 6</xref><xref ref-type="fig" rid="F3">, 8</xref><xref ref-type="fig" rid="F4">, 12</xref><!--PageBreak --></tp:nomenclature><tp:treatment-sec sec-type="type material" id="SECID0EZKAE"><title>Type material.</title><p>Holotype: ♂, NANTOU: Renai, Lushan, 1150 m, 23 Jun 2016, on flower of <italic><tp:taxon-name><tp:taxon-name-part taxon-name-part-type="genus" reg="Ampelopsis">Ampelopsis</tp:taxon-name-part><tp:taxon-name-part taxon-name-part-type="species" reg="brevipedunculata">brevipedunculata</tp:taxon-name-part></tp:taxon-name></italic>, J.Y. Liang Coll. (Gen. Prep. JYL-301, NHMUK). Paratypes: 1♀, NANTOU: Renai, Aowanda National Forest Recreation Area, 1240 m, 15 Jul 2016, J.Y. Liang Coll. (NYNU); 1♀, TAOYUAN: Fuxing, Lian, 790 m, 22 May 2018, on trunk of <italic><tp:taxon-name><tp:taxon-name-part taxon-name-part-type="genus" reg="Cinnamomum">Cinnamomum</tp:taxon-name-part><tp:taxon-name-part taxon-name-part-type="species" reg="camphora">camphora</tp:taxon-name-part></tp:taxon-name></italic>, Y.F. Hsu Coll. (Gen. Prep. JYL-300, NTNU).</p></tp:treatment-sec><tp:treatment-sec sec-type="description" id="SECID0EVLAE"><title>Description.</title><p>Male (Fig. <xref ref-type="fig" rid="F1">3</xref>): Antenna length 7.2 mm; forewing length 10.3 mm; body length 12.5 mm. Head: antenna black with blue sheen, dorsally and light brown with a few yellow scales ventrally; frons white; labial palpus yellow with black apically; vertex black; pericephalic scales yellow with a few yellow-orange scales. Thorax: patagia dark brown to black, with a small yellow spot laterally; tegula black with a yellow dorsal line, narrowly bordered with yellow scales; thorax laterally yellow with small black scales; mesothorax black with a few yellow scales anteriorly; metathorax yellow, with a few black scales; posteriorly metepimcron and metameron with brown and yellow hair-like scales. Legs: fore coxa yellow with golden sheen, with a broad dark brown to black stripe; fore femur externally dark brown, internally yellow; fore tibia yellow with golden sheen, with admixture of dark brown scales; fore tarsus yellow; mid coxa dark brown to black, with a few yellow scales; mid femur externally dark brown to black, internally yellow; mid tibia yellow, spurs yellow; mid tarsus exterior-dorsally dark brown to black, interior-ventrally entirely yellow; hind leg similar; hind tibia yellow, with a dark brown to black spot distally. Abdomen: dorsally dark brown to black with blue sheen; tergites each with a broad, broadened laterally, yellow stripe distally; abdominal tuft black, dorsal with yellow V shape spot, lateral margins with yellow-orange scales. Forewing: basally black; costal margin dark brown to black, with a narrow yellow stripe between vein Sc and R-stem; discal spot and veins within exterior transparent area dark brown to black; apical area brown with admixture of orange scales; discal spot broad; exterior transparent area large divided into four cells, level to M2 about 3.2× as broad as discal spot and 0.8× as broad as apical area; posterior transparent area reaching distal margin of discal spot; cilia brown. Hindwing: transparent; veins, discal spot black, small, cuneiform, reaching to vein M2; cilia dark brown, yellow anally.</p><p>Female (Fig. <xref ref-type="fig" rid="F1">4</xref>): Antenna length 8.3−8.7 mm (n = 2); forewing length 12.1−12.5 mm (n = 2); body length 13.8−14.1 mm (n = 2). Body and legs with more numerous yellow scales; anal tuft yellow-orange laterally. Color patterns otherwise as in male.</p><p>Male genitalia (Gen. Prep. JYL-301, NTNU, Fig. <xref ref-type="fig" rid="F2">6</xref>): Tegumen-uncus complex narrow; scopula androconialis well-developed, long, about as long as tegumen-uncus complex; crista gnathi medialis relatively long with sinusoid margin; crista gnathi lateralis shorter and narrower than crista gnathi medialis; valva trapeziform-oval, covered with apically bifurcate setae; ventral crista small, covered with triangular flat-topped setae; phallus thin, slightly shorter than valva; vesica with numerous small cornuti.</p><!--PageBreak --><p>Female genitalia (Gen. Prep. JYL-300, NTNU, Fig. <xref ref-type="fig" rid="F3">8</xref>): Apophysis posterioris about as long as apophysis anterioris; ostium bursae opening somewhat anteriorly of 8<sup>th</sup> tergite; antrum narrow, long, about twice shorter than anterior apophysis, well-sclerotized; ductus seminalis just from anterior margin of antrum; ductus bursae membranous, narrow, slightly longer than antrum, gradually broadened towards corpus bursae; corpus bursae globose to ovoid, without signum.</p></tp:treatment-sec><tp:treatment-sec sec-type="diagnosis" id="SECID0EUMAE"><title>Diagnosis.</title><p><italic><tp:taxon-name><tp:taxon-name-part taxon-name-part-type="genus" reg="Paranthrenella">Paranthrenella</tp:taxon-name-part><tp:taxon-name-part taxon-name-part-type="species" reg="helvola">helvola</tp:taxon-name-part></tp:taxon-name></italic> sp. nov. is similar to <italic><tp:taxon-name><tp:taxon-name-part taxon-name-part-type="genus" reg="Paranthrenella">P.</tp:taxon-name-part><tp:taxon-name-part taxon-name-part-type="species" reg="similis">similis</tp:taxon-name-part></tp:taxon-name></italic> Gorbunov &amp; Arita, 2000 which was described from Vietnam. <italic><tp:taxon-name><tp:taxon-name-part taxon-name-part-type="genus" reg="Paranthrenella">P.</tp:taxon-name-part><tp:taxon-name-part taxon-name-part-type="species" reg="helvola">helvola</tp:taxon-name-part></tp:taxon-name></italic> may be distinguished from <italic><tp:taxon-name><tp:taxon-name-part taxon-name-part-type="genus" reg="Paranthrenella">P.</tp:taxon-name-part><tp:taxon-name-part taxon-name-part-type="species" reg="similis">similis</tp:taxon-name-part></tp:taxon-name></italic> by forewing without a transparent area of a cell between veins R4 and R5, with a narrow yellow stripe between vein Sc and R-stem; abdominal tuft with yellow V shape spot of male. <italic><tp:taxon-name><tp:taxon-name-part taxon-name-part-type="genus" reg="Paranthrenella">P.</tp:taxon-name-part><tp:taxon-name-part taxon-name-part-type="species" reg="helvola">helvola</tp:taxon-name-part></tp:taxon-name></italic> possesses wing pattern similar to <italic><tp:taxon-name><tp:taxon-name-part taxon-name-part-type="genus" reg="Paranthrenella">P.</tp:taxon-name-part><tp:taxon-name-part taxon-name-part-type="species" reg="albipuncta">albipuncta</tp:taxon-name-part></tp:taxon-name></italic> Gorbunov <!--PageBreak -->&amp; Arita, 2000 from Vietnam. <italic><tp:taxon-name><tp:taxon-name-part taxon-name-part-type="genus" reg="Paranthrenella">P.</tp:taxon-name-part><tp:taxon-name-part taxon-name-part-type="species" reg="helvola">helvola</tp:taxon-name-part></tp:taxon-name></italic> can be distinguished by the coloration of the antenna black, with a large yellow spot in <italic><tp:taxon-name><tp:taxon-name-part taxon-name-part-type="genus" reg="Paranthrenella">P.</tp:taxon-name-part><tp:taxon-name-part taxon-name-part-type="species" reg="albipuncta">albipuncta</tp:taxon-name-part></tp:taxon-name></italic>.</p></tp:treatment-sec><tp:treatment-sec sec-type="etymology" id="SECID0EUPAE"><title>Etymology.</title><p>The name of this new species is the feminine form of the Latin adjective <italic>helvolus</italic>, meaning yellowish, because of the overall yellow coloration of the body trunk and legs of the moth.</p></tp:treatment-sec><tp:treatment-sec sec-type="biology" id="SECID0E3PAE"><title>Biology.</title><p>Females lay eggs in the crack of bark (Fig. <xref ref-type="fig" rid="F4">12</xref>). The larva bores into the trunks of <italic><tp:taxon-name><tp:taxon-name-part taxon-name-part-type="genus" reg="Cinnamomum">Cinnamomum</tp:taxon-name-part><tp:taxon-name-part taxon-name-part-type="species" reg="camphora">camphora</tp:taxon-name-part></tp:taxon-name></italic> (L.) (<tp:taxon-name><tp:taxon-name-part taxon-name-part-type="family">Lauraceae</tp:taxon-name-part></tp:taxon-name>) and feeds on callus tissue around the hole, which is covered with silk, debris, and frass. The adults have been observed taking nectar from flowers of <italic><tp:taxon-name><tp:taxon-name-part taxon-name-part-type="genus" reg="Ampelopsis">Ampelopsis</tp:taxon-name-part><tp:taxon-name-part taxon-name-part-type="species" reg="brevipedunculata">brevipedunculata</tp:taxon-name-part></tp:taxon-name></italic> (Maxim.) Traut. (<tp:taxon-name><tp:taxon-name-part taxon-name-part-type="family">Vitaceae</tp:taxon-name-part></tp:taxon-name>) during day time.</p></tp:treatment-sec><tp:treatment-sec sec-type="distribution" id="SECID0EGRAE"><title>Distribution.</title><p>Known only from Taiwan.</p></tp:treatment-sec><tp:treatment-sec sec-type="remarks" id="SECID0ELRAE"><title>Remarks.</title><p>The male genitalia of <italic><tp:taxon-name><tp:taxon-name-part taxon-name-part-type="genus" reg="Paranthrenella">P.</tp:taxon-name-part><tp:taxon-name-part taxon-name-part-type="species" reg="helvola">helvola</tp:taxon-name-part></tp:taxon-name></italic> sp. nov. are similar to those of <italic><tp:taxon-name><tp:taxon-name-part taxon-name-part-type="genus" reg="Paranthrenella">P.</tp:taxon-name-part><tp:taxon-name-part taxon-name-part-type="species" reg="albipuncta">albipuncta</tp:taxon-name-part></tp:taxon-name></italic> Gorbunov &amp; Arita, 2000, but the color of the antenna of these two species differs considerably.</p><!--PageBreak --></tp:treatment-sec><tp:treatment-sec><!--Section generated to contain objects referenced in tp:taxon-treatment.--><fig id="F1" position="float" orientation="portrait"><label>Figures 1–4.</label><caption><p><tp:taxon-name><tp:taxon-name-part taxon-name-part-type="tribe">Synanthedonini</tp:taxon-name-part></tp:taxon-name> adults <bold>1, 2</bold><italic><tp:taxon-name><tp:taxon-name-part taxon-name-part-type="genus" reg="Synanthedon">Synanthedon</tp:taxon-name-part><tp:taxon-name-part taxon-name-part-type="species" reg="auritinctaoidis">auritinctaoidis</tp:taxon-name-part></tp:taxon-name></italic> sp. nov. <bold>1</bold> ♂, holotype, Taiwan: Hualien (NHMUK). <bold>2</bold> ♀, paratype, Taiwan: Hualien (NTNU). <bold>3, 4</bold><italic><tp:taxon-name><tp:taxon-name-part taxon-name-part-type="genus" reg="Paranthrenella">Paranthrenella</tp:taxon-name-part><tp:taxon-name-part taxon-name-part-type="species" reg="helvola">helvola</tp:taxon-name-part></tp:taxon-name></italic> sp. nov. <bold>3</bold> ♂, holotype, Taiwan: Nantou (NHMUK) <bold>4</bold> ♀, paratype, Taiwan: Nantou (NTNU). Scale bar: 10 mm.</p></caption><graphic xmlns:xlink="http://www.w3.org/1999/xlink" xlink:href="zookeys-861-081-g001.jpg" position="float" orientation="portrait" xlink:type="simple" id="oo_315243.jpg"/></fig><fig id="F2" position="float" orientation="portrait"><label>Figures 5, 6.</label><caption><p>Male genitalia of <tp:taxon-name><tp:taxon-name-part taxon-name-part-type="tribe">Synanthedonini</tp:taxon-name-part></tp:taxon-name>. <bold>5</bold><italic><tp:taxon-name><tp:taxon-name-part taxon-name-part-type="genus" reg="Synanthedon">Synanthedon</tp:taxon-name-part><tp:taxon-name-part taxon-name-part-type="species" reg="auritinctaoidis">auritinctaoidis</tp:taxon-name-part></tp:taxon-name></italic> sp. nov. paratype (NTNU) <bold>5a</bold> distal part of phallus. <bold>6</bold><italic><tp:taxon-name><tp:taxon-name-part taxon-name-part-type="genus" reg="Paranthrenella">Paranthrenella</tp:taxon-name-part><tp:taxon-name-part taxon-name-part-type="species" reg="helvola">helvola</tp:taxon-name-part></tp:taxon-name></italic> sp. nov. holotype (NHMUK) <bold>6a</bold> distal part of phallus. Scale bars: 1 mm; 0.1 mm (<bold>5a, 6a</bold>).</p></caption><graphic xmlns:xlink="http://www.w3.org/1999/xlink" xlink:href="zookeys-861-081-g002.jpg" position="float" orientation="portrait" xlink:type="simple" id="oo_315244.jpg"/></fig><fig id="F3" position="float" orientation="portrait"><label>Figures 7, 8.</label><caption><p>Female genitalia of <tp:taxon-name><tp:taxon-name-part taxon-name-part-type="tribe">Synanthedonini</tp:taxon-name-part></tp:taxon-name>. <bold>7</bold><italic><tp:taxon-name><tp:taxon-name-part taxon-name-part-type="genus" reg="Synanthedon">Synanthedon</tp:taxon-name-part><tp:taxon-name-part taxon-name-part-type="species" reg="auritinctaoidis">auritinctaoidis</tp:taxon-name-part></tp:taxon-name></italic> Liang &amp; Hsu, sp. nov. paratype (NTNU) <bold>7a</bold> antrum. <bold>8</bold><italic><tp:taxon-name><tp:taxon-name-part taxon-name-part-type="genus" reg="Paranthrenella">Paranthrenella</tp:taxon-name-part><tp:taxon-name-part taxon-name-part-type="species" reg="helvola">helvola</tp:taxon-name-part></tp:taxon-name></italic> Liang &amp; Hsu, sp. nov. paratype (NTNU) <bold>8a</bold> antrum. Scale bars: 1 mm; 0.1 mm (<bold>7a, 8a</bold>).</p></caption><graphic xmlns:xlink="http://www.w3.org/1999/xlink" xlink:href="zookeys-861-081-g003.jpg" position="float" orientation="portrait" xlink:type="simple" id="oo_315245.jpg"/></fig><fig id="F4" position="float" orientation="portrait"><label>Figures 9–12.</label><caption><p>Biology. <bold>9</bold> Galls induced by infection of a <italic><tp:taxon-name><tp:taxon-name-part taxon-name-part-type="genus" reg="Synanthedon">Synanthedon</tp:taxon-name-part><tp:taxon-name-part taxon-name-part-type="species" reg="auritinctaoidis">auritinctaoidis</tp:taxon-name-part></tp:taxon-name></italic>. Caterpillar on burls of <italic><tp:taxon-name><tp:taxon-name-part taxon-name-part-type="genus" reg="Helicia">Helicia</tp:taxon-name-part><tp:taxon-name-part taxon-name-part-type="species" reg="formosana">formosana</tp:taxon-name-part></tp:taxon-name></italic> (Hualien Prefecture, Ruisui Township, Fuyuan National Forest Recreation Area) <bold>10</bold> galls induced by infection of a <italic><tp:taxon-name><tp:taxon-name-part taxon-name-part-type="genus" reg="Synanthedon">S.</tp:taxon-name-part><tp:taxon-name-part taxon-name-part-type="species" reg="auritinctaoidis">auritinctaoidis</tp:taxon-name-part></tp:taxon-name></italic> caterpillar on burls of <italic><tp:taxon-name><tp:taxon-name-part taxon-name-part-type="genus" reg="Prunus">Prunus</tp:taxon-name-part><tp:taxon-name-part taxon-name-part-type="species" reg="campanulata">campanulata</tp:taxon-name-part></tp:taxon-name></italic> (New Taipei City, Shenkeng District, Houshanyue) <bold>11</bold> caterpillar of <italic><tp:taxon-name><tp:taxon-name-part taxon-name-part-type="genus" reg="Synanthedon">S.</tp:taxon-name-part><tp:taxon-name-part taxon-name-part-type="species" reg="auritinctaoidis">auritinctaoidis</tp:taxon-name-part></tp:taxon-name></italic> sp. nov. in burls of <italic><tp:taxon-name><tp:taxon-name-part taxon-name-part-type="genus" reg="Helicia">H.</tp:taxon-name-part><tp:taxon-name-part taxon-name-part-type="species" reg="formosana">formosana</tp:taxon-name-part></tp:taxon-name></italic> (Hualien Prefecture, Ruisui Township, Fuyuan National Forest Recreation Area) <bold>12</bold> female adult of <italic><tp:taxon-name><tp:taxon-name-part taxon-name-part-type="genus" reg="Paranthrenella">Paranthrenella</tp:taxon-name-part><tp:taxon-name-part taxon-name-part-type="species" reg="helvola">helvola</tp:taxon-name-part></tp:taxon-name></italic> sp. nov. ovipositing on bark of <italic><tp:taxon-name><tp:taxon-name-part taxon-name-part-type="genus" reg="Cinnamomum">Cinnamomum</tp:taxon-name-part><tp:taxon-name-part taxon-name-part-type="species" reg="camphora">camphora</tp:taxon-name-part></tp:taxon-name></italic> (Taoyuan City, Fuxing District, Lian).</p></caption><graphic xmlns:xlink="http://www.w3.org/1999/xlink" xlink:href="zookeys-861-081-g004.jpg" position="float" orientation="portrait" xlink:type="simple" id="oo_315246.jpg"/></fig></tp:treatment-sec></tp:taxon-treatment>
